# Supplementary material for: Epidemiology of Coccidioidomycosis in the Veterans Health Administration, 2013–2022
Source: J Fungi (Basel). 2023 Jul 6;9(7):731. doi: 10.3390/jof9070731 (PMC10381299; doi:10.3390/jof9070731)
Supplement: Supplementary file 1 [file jof-09-00731-s001.zip]

Archive with 1 entries (1 files):
- jof-2455072-supplementary.pdf
